# Supplementary material for: Applying resource bricolage theory to the city integration of new-generation migrant workers in China
Source: PLoS One. 2021 Aug 20;16(8):e0256332. doi: 10.1371/journal.pone.0256332 (PMC8378738; doi:10.1371/journal.pone.0256332)
Supplement: S1 Data — (XLSX) [file pone.0256332.s001.xlsx]

## Sheet: Sheet1
Gender	Age	Education	Marriage	Salary	UI1	UI2	UI3	UI4	UI5	UI6	UI7	UI8	UI9	UI10	UI11	UI12	UI13	UI14	UI15	CG1	CG2	CG3	CG4	CG5	CG6	CG7	CG8	CG9	CG10	CG11	CG12	CG13	CG14	CG15	EI1	EI2	EI3	EI4	BR1	BR2	BR3	BR4	BR5	BR6	BR7	BR8
2	4	1	1	1	4	4	4	4	4	4	4	4	3	3	3	4	4	4	4	3	3	3	3	3	3	3	3	3	3	3	3	3	3	3	3	3	3	3	3	3	3	3	3	3	3	3
2	6	1	1	2	5	5	5	3	5	5	5	5	5	5	5	5	5	5	5	5	5	5	5	5	5	5	5	5	5	5	5	5	5	5	5	5	5	5	5	5	5	5	5	5	5	5
2	4	1	1	3	2	3	3	3	2	4	4	5	4	3	3	2	3	3	2	4	4	4	4	4	4	4	4	3	3	3	3	3	3	3	4	4	4	3	3	3	3	3	3	3	3	3
2	5	2	1	3	3	3	3	4	5	5	5	5	3	3	3	5	3	3	4	4	4	3	3	3	3	3	3	3	3	3	3	3	3	3	3	3	3	3	3	3	3	3	3	3	3	3
2	5	2	1	1	4	1	3	3	3	4	4	4	3	3	3	4	3	3	3	3	3	3	3	3	3	3	3	3	3	3	3	3	3	3	3	3	3	3	3	3	3	3	3	3	3	3
2	5	2	1	2	5	5	4	4	5	5	5	5	3	3	3	5	4	4	5	3	3	3	3	3	3	3	3	3	3	3	3	3	3	3	4	3	3	3	3	3	3	3	3	3	3	3
1	3	2	1	3	3	4	4	4	3	4	4	4	4	3	2	3	3	3	2	4	4	4	4	5	4	4	4	4	4	4	3	2	1	2	4	4	4	4	4	4	4	4	4	4	4	4
1	4	2	1	4	3	3	4	3	3	3	3	2	3	3	3	2	2	3	1	4	3	3	3	3	3	4	4	4	3	3	3	3	3	3	3	3	3	4	4	4	4	4	4	4	4	4
2	5	2	1	2	4	3	3	2	4	4	4	4	3	1	2	4	4	3	4	3	3	3	3	3	3	3	3	4	3	3	3	3	3	3	3	3	3	3	3	3	3	3	3	3	3	3
2	2	2	1	3	2	3	2	2	2	2	2	2	3	3	3	3	3	3	3	4	4	4	4	4	4	4	4	4	4	4	4	4	4	4	4	3	3	4	4	4	4	4	4	4	4	4
1	4	2	1	4	3	3	3	2	5	5	5	5	4	3	3	3	3	3	3	4	4	4	4	4	4	4	4	4	4	4	4	4	4	4	3	3	3	4	4	4	4	4	4	4	4	4
2	4	2	1	4	4	3	4	3	2	4	4	4	3	3	3	4	3	3	3	3	3	3	3	3	3	3	3	3	3	3	3	3	3	3	3	4	4	3	3	3	3	3	3	3	3	3
2	2	2	1	4	3	3	3	3	2	2	2	2	3	3	3	3	4	4	3	4	4	4	4	4	4	4	4	4	4	3	3	3	4	4	3	4	3	3	4	4	4	4	4	4	4	4
2	5	2	1	3	3	3	3	3	4	4	4	4	2	2	2	3	2	2	4	3	3	2	3	3	3	3	3	3	3	3	3	3	3	2	3	3	3	4	3	3	3	4	4	3	3	3
2	5	2	1	4	5	5	4	4	4	5	5	5	4	4	4	4	4	4	4	4	4	4	4	4	4	4	5	2	2	4	2	4	2	2	2	4	4	4	4	4	4	4	4	4	4	4
2	5	2	1	3	3	3	4	3	4	4	4	4	4	3	4	4	4	4	4	4	4	4	4	4	4	4	4	4	3	4	3	3	4	3	4	4	4	4	4	4	4	4	4	4	4	4
2	2	2	3	4	4	3	4	2	4	5	5	5	5	4	5	3	5	3	2	4	4	4	5	4	4	4	4	4	4	4	3	2	4	2	4	4	4	4	3	4	4	4	5	4	4	4
2	5	2	1	3	4	4	4	3	3	3	4	4	2	2	3	3	4	3	4	2	2	1	3	3	3	3	2	2	3	3	2	2	2	2	2	2	2	5	2	2	3	3	3	4	4	2
1	5	2	1	7	1	3	3	3	1	1	3	2	2	4	4	1	2	2	2	2	2	2	2	2	2	2	2	2	2	2	2	2	3	3	3	3	4	4	3	3	3	3	3	2	3	3
2	2	2	1	2	2	4	4	4	3	4	4	5	4	2	2	2	4	4	4	5	5	5	3	3	5	5	5	5	4	5	4	5	4	4	5	5	4	4	5	5	5	5	5	5	5	5
1	4	2	1	3	2	3	3	2	3	2	4	4	2	1	4	2	2	2	2	2	3	3	2	4	3	4	4	2	2	2	2	2	3	2	2	3	2	3	2	2	2	3	4	2	2	2
2	2	2	2	3	4	3	3	3	4	4	3	4	3	2	3	3	2	2	2	3	2	3	2	2	2	2	2	2	2	3	3	2	2	2	4	3	2	2	3	3	4	3	4	4	4	4
2	5	2	1	3	4	4	4	4	5	5	4	4	4	2	2	5	5	4	5	4	3	3	3	4	4	4	4	3	3	4	3	3	3	3	3	3	4	4	4	4	4	4	4	3	4	3
2	5	2	1	4	5	3	3	3	4	4	4	4	3	3	3	5	4	4	4	3	3	3	3	3	3	3	3	3	2	3	3	3	3	2	2	2	3	5	4	4	4	4	4	4	3	4
2	2	2	1	4	3	4	4	4	4	4	4	4	4	4	3	1	4	4	4	3	2	3	3	3	3	3	3	3	3	3	3	3	3	3	3	4	4	3	3	4	4	4	4	4	4	4
2	5	2	3	3	3	3	4	3	4	4	4	3	4	3	4	5	4	4	4	3	3	3	3	3	3	3	3	3	3	3	3	3	3	3	4	4	4	4	3	3	3	3	3	3	3	3
2	5	2	1	1	4	3	3	3	4	3	3	3	3	2	3	4	3	3	4	3	3	3	3	3	3	3	3	3	3	3	3	3	3	3	3	3	3	3	3	3	3	3	3	3	3	3
2	5	2	3	3	4	4	4	3	5	4	5	4	4	3	3	4	4	4	4	2	2	3	3	3	4	4	3	3	3	3	2	2	2	2	3	4	4	3	3	3	3	3	3	3	3	3
2	4	2	1	2	4	3	3	3	4	4	2	4	4	2	3	4	4	3	4	4	4	4	4	4	4	4	4	4	3	3	4	3	3	3	3	3	3	3	3	3	3	3	3	3	3	3
2	2	2	1	4	3	3	3	2	2	2	2	3	3	3	3	3	3	3	3	3	3	3	3	3	3	3	3	3	3	3	3	3	3	3	3	4	3	3	3	3	3	3	3	3	3	3
2	5	2	1	4	3	3	3	3	4	4	4	4	4	4	3	3	3	3	4	4	3	4	4	3	3	4	3	3	3	3	3	3	3	3	3	3	3	4	4	4	4	4	4	4	4	4
2	5	2	1	3	4	4	4	3	4	4	4	4	4	3	3	3	3	3	4	3	3	3	3	3	3	3	3	3	2	3	3	3	3	3	3	3	3	3	3	3	3	3	3	3	3	3
2	5	2	1	2	3	3	3	3	4	4	4	4	4	3	3	3	4	4	4	4	4	4	4	4	4	4	4	4	4	4	4	4	4	4	4	4	4	4	4	4	4	4	4	4	4	4
2	5	2	1	6	4	3	3	2	4	4	4	4	4	4	4	5	2	2	4	4	3	4	4	4	4	4	4	3	3	4	4	4	4	4	4	4	4	4	4	4	4	4	4	4	4	4
2	4	2	1	2	4	3	4	3	4	4	3	4	3	2	1	4	4	4	4	3	3	3	3	3	3	3	3	3	3	3	3	3	3	3	3	4	4	5	4	3	4	4	4	4	5	5
2	5	2	1	2	4	4	4	3	4	4	4	4	4	4	4	4	4	4	4	4	4	4	4	4	4	4	4	4	4	4	4	4	4	4	4	4	4	4	4	4	4	4	4	4	4	4
2	6	2	1	1	3	3	3	3	4	3	3	4	3	1	1	4	5	4	4	4	4	4	4	4	4	4	4	1	1	3	3	3	3	3	4	3	3	4	3	3	3	3	3	3	3	3
2	4	2	1	4	3	3	4	3	4	4	4	4	3	3	3	3	3	3	3	3	3	3	3	3	3	3	3	3	3	3	3	3	3	3	3	3	3	3	3	3	3	3	3	3	2	3
2	6	2	1	1	3	3	4	3	3	4	3	3	3	3	3	3	3	3	3	3	3	3	3	4	3	3	3	3	3	3	2	3	3	3	3	3	3	4	3	4	3	3	4	4	4	3
1	2	2	1	5	3	4	4	3	4	5	5	5	4	4	4	3	4	3	3	4	4	4	5	5	5	5	5	5	5	5	4	4	4	4	4	5	5	4	4	4	4	4	4	4	4	4
2	2	2	1	2	3	2	3	2	3	3	3	3	4	2	1	1	1	1	2	3	3	4	2	2	2	2	3	3	3	3	3	2	3	2	4	4	4	5	3	3	3	3	4	3	4	4
2	6	2	1	2	4	3	3	3	4	4	3	4	3	1	2	3	4	3	4	3	3	3	2	3	3	4	4	3	2	2	2	2	2	1	3	4	4	5	3	3	3	3	3	3	3	3
2	5	2	1	3	4	4	4	4	4	5	5	5	4	4	4	5	4	4	4	4	4	4	4	4	4	4	4	4	4	4	4	4	4	4	4	4	4	4	4	4	4	4	4	4	4	4
2	5	2	1	3	3	3	3	3	4	2	2	4	3	3	3	3	4	3	3	3	3	3	3	3	3	3	3	3	3	3	3	3	3	3	3	3	3	4	4	3	3	3	3	3	3	3
2	5	2	1	3	3	2	3	3	3	3	4	5	3	3	3	3	4	3	2	3	3	3	3	3	3	3	3	3	3	3	3	3	3	2	3	4	4	4	4	4	4	4	3	4	3	3
2	5	2	3	3	3	3	3	3	4	4	4	4	4	2	2	3	4	4	4	3	4	4	3	4	4	4	4	3	2	3	3	2	3	2	4	3	3	5	4	4	4	4	4	3	4	4
1	6	2	1	1	5	5	4	2	4	4	5	5	4	1	1	5	2	3	4	4	2	3	2	3	3	4	3	3	2	3	3	2	3	3	4	4	3	4	2	3	3	3	4	3	3	4
2	5	2	1	2	4	4	4	3	4	4	4	4	4	2	3	4	4	4	4	4	3	3	3	4	4	4	4	3	3	3	3	3	3	3	4	4	4	4	3	3	3	3	3	3	3	3
2	5	2	1	2	4	4	4	3	4	4	5	5	4	2	1	4	4	4	5	4	4	4	4	4	4	4	5	3	3	4	3	3	3	3	4	5	4	4	4	4	3	4	4	4	4	4
2	6	2	1	2	4	4	3	3	4	4	3	4	4	3	1	5	3	3	4	3	4	4	4	4	4	4	4	4	3	4	4	3	3	2	4	4	4	5	4	4	4	4	4	4	4	4
2	5	2	1	3	3	4	4	3	4	5	5	4	4	4	3	4	4	2	4	4	4	4	4	4	4	4	4	3	3	4	3	3	3	3	4	4	4	4	4	4	4	4	4	4	3	4
2	6	2	1	2	4	3	4	3	4	4	4	4	4	1	3	2	2	3	4	1	3	2	2	2	3	4	4	3	3	3	3	3	2	3	3	4	3	5	3	3	4	4	4	4	3	4
2	6	2	1	2	3	3	3	3	4	4	4	4	4	2	1	3	4	4	5	4	3	3	3	4	4	4	4	3	3	4	3	3	2	2	4	4	5	4	3	3	4	4	4	4	4	4
2	5	2	1	4	4	4	3	2	4	4	4	4	2	3	3	5	2	2	4	3	3	3	3	3	3	4	4	3	2	2	3	3	3	3	4	4	4	4	3	4	3	3	4	3	3	3
2	5	2	1	4	4	3	3	3	4	3	3	4	4	3	3	3	4	3	3	4	4	4	4	4	4	3	4	4	3	3	4	4	4	3	3	3	3	3	4	4	4	4	3	2	3	3
1	3	2	1	6	5	5	5	3	5	5	5	5	4	4	4	2	3	3	3	4	4	4	4	4	4	4	4	2	2	3	4	3	3	3	3	4	4	4	4	4	4	4	4	4	4	4
2	4	2	1	4	4	4	4	4	5	4	4	4	4	4	4	4	4	4	4	4	4	4	4	4	4	4	4	5	5	4	4	4	4	3	3	4	4	4	4	4	4	4	4	4	4	4
1	4	2	1	3	5	5	5	5	5	4	5	5	5	5	5	5	5	5	5	5	5	5	5	5	5	5	5	5	5	5	5	5	5	5	5	5	5	5	5	5	5	5	5	5	5	5
2	4	2	1	2	2	3	3	3	4	4	4	4	3	3	3	3	3	3	3	3	3	3	3	3	3	3	3	3	3	4	3	3	3	3	3	3	3	3	3	3	3	3	3	3	3	3
2	4	2	1	5	4	4	4	4	5	4	5	5	4	4	4	4	4	4	5	4	4	4	4	4	4	4	4	4	4	4	4	3	3	3	3	3	4	3	4	4	4	3	4	4	4	4
2	3	2	1	4	3	4	4	3	4	3	4	4	4	2	3	3	4	4	4	3	3	3	3	3	3	3	3	3	2	3	3	3	2	2	4	4	3	4	4	4	4	4	3	3	3	4
2	5	2	1	3	5	4	4	4	4	4	2	4	4	2	2	5	4	4	5	4	2	3	2	4	4	4	4	3	2	3	2	2	2	2	3	3	3	4	3	3	4	4	4	4	4	4
2	5	2	1	4	3	3	3	3	4	4	2	4	4	5	4	3	4	3	4	4	4	4	4	4	4	4	4	3	4	3	4	3	3	4	4	4	3	3	4	4	4	4	4	3	4	4
2	5	2	1	4	3	3	3	4	4	4	4	4	3	3	3	3	4	4	4	3	3	3	4	3	3	4	3	3	3	1	3	3	3	3	3	3	3	3	4	3	3	3	3	3	3	3
1	5	2	1	5	5	4	5	4	5	5	5	5	4	4	3	5	4	3	4	4	4	4	3	3	3	4	4	3	3	3	4	3	3	4	3	4	3	4	4	4	4	4	3	3	4	4
2	6	2	1	3	4	4	4	3	4	4	4	4	4	4	4	4	4	4	4	3	3	3	3	3	3	3	3	3	3	3	3	3	3	3	3	3	3	3	3	3	3	3	3	3	3	3
1	1	2	2	3	4	4	4	4	4	4	4	4	3	2	2	5	4	4	4	3	3	4	4	4	4	4	4	3	3	4	3	2	3	2	4	4	4	5	4	4	4	4	4	4	4	4
2	2	2	1	3	3	3	3	3	3	3	3	3	3	3	3	2	2	2	3	3	3	3	3	3	3	3	3	3	3	3	3	4	3	3	3	3	3	4	3	3	4	3	3	3	3	3
1	3	2	1	8	4	4	4	4	4	4	4	4	4	3	4	3	4	4	3	4	4	4	4	4	4	4	4	4	4	4	3	4	4	4	4	4	4	4	4	4	4	4	4	4	4	4
1	3	2	1	5	4	4	4	3	3	3	2	4	4	2	2	4	4	4	4	3	3	3	3	3	3	3	3	3	3	3	3	3	2	2	4	2	2	3	3	4	3	3	3	3	3	3
2	4	2	1	3	4	4	4	3	4	4	3	4	3	3	3	4	4	4	4	3	3	3	3	4	4	4	4	3	3	3	3	3	3	3	4	4	4	3	3	3	3	3	3	3	3	3
1	3	2	1	5	5	5	5	5	5	5	5	5	5	5	5	5	5	5	4	5	5	5	5	5	5	4	4	4	4	5	5	4	5	5	5	5	5	4	5	5	4	5	5	4	5	5
2	4	2	1	4	5	5	5	5	5	5	5	5	5	5	5	5	4	5	5	5	5	5	5	5	5	5	5	5	5	5	5	5	5	5	5	5	5	5	5	5	5	5	5	5	5	5
2	4	2	1	3	4	4	4	3	4	4	4	4	4	2	2	4	4	4	4	2	3	3	2	3	3	3	2	2	2	2	2	2	1	1	3	2	2	4	2	4	3	3	3	4	4	3
2	4	3	1	4	5	4	4	3	4	4	4	4	3	2	2	5	2	2	3	2	2	2	2	3	3	4	3	2	2	2	3	3	3	2	3	3	2	4	3	3	3	3	3	3	3	3
2	5	3	1	2	3	3	3	3	3	3	3	3	4	2	2	3	2	2	4	3	3	3	3	3	3	3	3	3	3	3	3	3	3	3	3	3	3	3	3	3	3	3	3	3	3	3
2	5	3	1	4	3	3	3	3	4	4	4	3	3	3	3	4	4	4	4	3	3	3	3	3	3	3	3	3	3	3	3	3	3	3	3	3	3	3	3	3	3	3	3	3	3	3
2	3	3	1	2	5	4	4	3	4	3	3	4	3	3	3	3	3	3	3	3	3	3	3	3	3	4	4	4	3	4	3	3	3	3	3	3	3	3	3	3	3	3	3	3	3	3
2	5	3	1	4	3	3	3	3	4	4	4	5	4	2	3	3	4	4	4	4	4	4	4	4	4	4	4	3	3	3	3	3	3	3	3	4	3	5	3	4	3	3	4	3	4	3
2	4	3	1	5	3	3	3	3	3	3	3	4	3	4	3	3	4	3	4	3	3	3	3	3	3	3	3	3	3	3	3	3	3	3	3	3	3	4	4	3	4	3	3	4	3	3
2	4	3	1	5	4	4	4	4	4	4	4	4	4	4	4	4	4	4	4	4	4	4	4	4	4	4	4	4	4	4	4	4	4	4	4	4	4	4	4	4	4	4	4	4	4	4
2	5	3	1	5	5	4	5	5	5	5	5	5	5	4	5	5	5	5	5	5	5	5	5	4	5	5	5	4	5	5	5	4	4	4	4	4	4	5	5	5	5	4	4	4	4	4
2	3	3	1	5	4	3	3	3	2	2	2	3	3	3	3	3	4	4	4	3	3	4	3	3	3	3	4	4	4	4	4	3	3	4	4	4	4	4	4	3	4	4	4	4	4	4
1	5	3	1	4	4	4	4	4	4	4	4	4	4	3	4	4	4	3	4	3	3	3	3	3	3	3	3	2	3	3	3	3	3	2	3	3	3	3	3	3	3	3	3	3	3	3
2	5	3	1	5	4	4	4	2	4	4	4	4	3	3	1	5	3	4	4	4	4	4	4	4	4	4	4	4	4	4	4	4	4	4	4	4	4	4	4	4	4	4	4	4	4	4
2	3	3	1	3	3	3	3	2	4	4	3	3	3	2	2	3	4	4	4	3	2	3	2	3	3	3	3	3	3	3	3	3	3	3	3	3	3	4	3	3	3	3	3	3	4	3
1	5	3	2	1	3	3	3	3	3	3	3	3	3	1	1	5	4	4	4	2	3	2	2	3	3	3	3	2	2	2	2	2	2	2	3	3	3	3	3	3	3	3	3	3	3	3
2	4	3	1	4	4	4	4	4	4	4	4	4	4	4	3	5	4	3	4	3	3	3	4	4	3	4	3	3	4	3	3	3	3	3	2	3	4	4	3	3	3	3	4	3	4	3
2	4	3	1	5	4	4	4	3	5	5	5	4	4	3	4	5	5	5	5	4	4	4	4	4	4	4	4	3	3	3	3	3	3	3	3	3	3	3	4	4	3	5	4	4	4	3
2	5	3	1	2	3	4	3	3	4	4	4	4	3	3	3	4	4	4	4	3	3	3	3	3	3	3	4	4	3	3	3	3	3	3	3	3	3	5	3	3	3	3	3	3	3	3
1	1	3	2	3	3	4	4	4	4	4	4	4	4	3	3	3	3	3	3	3	3	3	3	3	3	3	3	3	3	3	3	3	3	3	3	3	3	4	3	3	3	3	4	3	4	4
2	5	3	1	2	3	3	4	4	5	5	5	5	4	1	4	5	4	4	4	4	4	4	4	4	4	4	4	3	2	2	2	2	2	2	2	4	4	4	4	4	4	4	4	4	4	4
1	1	3	2	4	3	3	3	3	3	3	5	3	4	2	3	3	4	3	5	3	1	3	2	2	3	3	4	2	3	2	2	3	3	2	2	4	4	3	3	3	3	3	3	3	3	3
2	4	3	1	5	3	4	4	3	3	4	5	5	3	3	3	3	3	3	4	3	3	4	4	4	4	4	4	4	4	4	4	4	4	4	4	3	4	4	4	4	4	4	4	4	4	4
2	4	3	1	3	4	4	4	4	5	4	4	4	3	3	3	4	4	4	4	4	4	4	4	4	4	4	4	4	3	3	3	3	3	3	4	4	4	4	3	3	4	4	4	4	4	4
1	5	3	1	6	3	3	3	2	4	4	4	4	4	4	3	4	4	4	4	3	3	3	3	2	3	3	3	3	3	3	3	3	3	3	4	3	4	3	3	3	3	3	3	4	3	4
1	5	3	1	4	2	3	3	2	3	3	4	4	4	1	2	3	1	1	2	3	3	3	3	3	3	4	4	2	2	3	2	2	3	2	2	2	3	3	4	4	4	4	4	3	4	3
2	4	3	1	5	4	4	4	3	4	4	4	4	4	3	3	4	4	4	4	3	4	3	3	3	4	4	4	4	3	4	4	3	3	3	4	4	4	4	3	4	4	4	4	4	4	4
1	2	3	2	4	2	3	3	3	3	2	2	4	3	2	2	2	3	3	2	3	3	2	2	3	3	2	2	2	2	2	2	2	3	2	3	4	3	3	4	3	4	3	3	4	3	3
2	5	3	1	5	5	5	5	5	5	5	5	5	4	2	4	5	4	4	4	4	4	4	4	4	4	4	4	3	2	3	3	3	3	2	3	3	3	3	3	3	3	3	3	3	3	3
2	3	3	1	6	4	4	4	3	4	4	4	5	4	3	2	4	3	3	4	4	4	4	4	4	4	4	4	3	3	4	3	3	3	3	3	4	3	4	4	3	4	4	4	4	4	4
2	2	3	1	2	3	3	3	3	4	4	4	4	4	2	1	3	3	3	2	3	4	4	4	4	4	4	4	3	3	4	4	2	3	4	3	3	3	4	4	4	3	3	3	3	3	3
2	5	3	1	3	4	4	4	3	4	4	4	4	3	3	3	4	4	4	4	4	4	3	4	4	4	4	4	3	3	3	3	3	3	3	4	4	3	4	4	4	4	3	4	3	4	3
1	2	3	1	6	2	3	3	2	4	4	4	4	4	4	2	2	1	1	1	4	4	4	4	4	4	4	4	2	4	4	2	3	4	3	4	4	4	4	4	4	4	4	4	4	4	4
2	5	3	1	6	5	5	4	5	4	4	5	4	4	3	3	3	3	3	5	4	4	4	4	4	4	4	4	4	4	4	4	4	4	4	5	5	5	5	5	5	5	5	5	5	5	5
2	3	3	1	3	3	3	4	3	3	4	5	4	4	2	3	4	4	4	4	3	4	3	3	4	4	4	4	3	3	3	3	2	2	3	4	4	4	4	3	4	4	4	4	4	4	4
2	4	3	1	2	4	4	4	3	4	4	3	4	4	3	3	4	4	4	4	4	4	4	4	4	4	4	4	4	4	4	3	4	4	4	4	4	4	3	3	3	3	4	4	4	3	3
2	5	3	1	2	4	3	4	3	4	4	4	4	4	3	3	4	4	4	4	3	3	3	3	4	4	4	4	3	3	3	3	3	3	3	4	4	4	3	3	3	3	3	3	3	4	4
1	5	3	1	2	4	4	4	4	4	4	4	4	3	1	3	4	4	4	4	3	2	3	3	3	4	4	4	3	2	2	3	2	2	2	3	4	4	4	4	4	4	4	4	4	4	4
2	5	3	1	3	5	4	4	4	4	4	3	4	3	3	3	5	4	3	4	4	4	3	3	3	4	4	4	3	3	4	3	3	3	3	4	4	2	3	3	4	4	3	4	3	3	3
2	4	3	1	3	2	3	3	3	3	3	2	4	1	2	1	2	5	1	4	2	2	2	2	2	4	4	4	2	2	2	2	2	2	2	2	4	4	4	4	4	4	4	4	4	4	2
2	5	3	1	3	4	4	4	4	4	4	4	4	2	2	2	3	2	2	2	3	3	3	3	3	3	4	4	4	3	4	3	3	3	2	2	3	4	4	3	3	3	4	3	4	3	4
2	5	3	1	5	5	4	4	4	4	4	4	4	4	3	4	4	3	3	4	4	4	4	4	4	4	4	4	4	3	4	3	4	4	3	4	4	4	4	4	4	4	4	4	4	4	4
2	5	3	1	2	4	4	4	3	4	3	4	3	3	3	3	4	4	4	4	4	4	4	4	4	4	4	4	4	4	4	4	3	4	3	3	4	4	4	4	4	4	4	4	4	4	4
2	3	3	1	4	3	3	4	2	3	3	3	4	4	3	3	2	3	3	2	2	2	4	3	4	4	4	4	4	3	3	3	3	3	3	3	3	3	4	3	3	3	3	4	4	4	4
2	5	3	1	2	5	3	3	3	4	4	4	4	4	4	4	4	4	4	4	3	3	3	3	3	3	3	3	3	2	2	2	1	1	1	4	3	3	3	3	3	3	3	3	3	3	3
2	2	3	2	5	2	3	3	3	2	2	2	2	3	3	3	2	3	3	3	3	3	3	3	3	3	3	3	3	3	3	3	3	3	3	3	3	3	3	3	3	3	3	3	3	3	3
2	4	3	1	3	3	3	3	3	3	3	3	3	4	2	2	1	3	2	2	3	3	4	3	4	4	4	4	2	2	2	2	2	2	2	3	4	3	4	3	3	4	4	4	4	4	3
2	3	3	1	5	4	4	4	3	4	4	4	4	4	3	4	4	4	4	3	3	3	4	4	4	4	4	4	4	3	4	4	3	3	3	4	3	2	4	4	3	4	3	4	4	4	4
2	5	3	1	3	5	4	4	4	5	5	4	5	2	2	2	5	4	4	5	3	4	3	3	3	3	4	4	2	2	2	2	2	2	2	2	2	2	4	2	3	3	4	4	4	4	4
2	6	3	1	2	4	4	4	4	5	4	3	4	3	3	3	5	3	3	4	4	3	3	3	3	5	5	5	4	3	3	3	3	3	3	5	5	5	4	4	5	4	4	5	3	4	3
2	5	3	1	3	3	3	4	3	3	4	3	4	4	3	3	3	4	2	4	4	3	3	3	3	3	3	4	2	2	2	3	2	3	2	3	3	3	3	3	3	2	3	3	2	3	3
2	5	3	1	4	5	3	3	3	4	5	5	4	3	2	3	5	4	3	4	4	3	3	3	3	3	3	3	3	3	4	3	3	3	3	3	3	3	4	4	4	4	4	4	3	3	4
2	3	3	1	6	3	3	4	3	4	4	5	4	4	3	3	2	2	2	2	4	4	4	4	4	4	4	4	3	3	3	3	3	3	3	2	4	3	4	4	4	4	4	4	4	4	4
2	5	3	1	3	3	3	4	3	4	4	2	4	4	3	4	4	4	4	4	3	4	4	3	4	4	4	4	3	2	3	2	2	2	2	2	4	2	4	2	2	2	2	4	4	4	4
2	5	3	1	5	3	3	3	3	5	4	3	4	4	2	1	5	4	4	5	4	2	1	1	1	1	1	4	1	1	1	1	1	2	2	2	4	2	5	4	2	2	2	4	2	4	4
2	3	3	1	3	4	3	4	2	5	4	5	4	4	5	3	3	4	4	4	3	2	3	3	3	3	4	3	3	2	3	3	3	2	2	3	2	3	3	3	4	4	3	4	3	3	3
2	1	3	2	1	3	3	4	3	4	4	4	5	4	4	4	3	3	4	3	4	4	4	5	4	5	4	5	4	4	4	3	3	5	3	5	5	5	5	4	4	4	4	4	4	4	4
2	4	3	1	3	3	3	3	3	4	4	3	3	3	1	3	4	4	3	4	2	2	2	2	2	3	3	3	2	2	2	2	2	2	2	2	3	3	4	3	3	3	3	3	3	3	3
2	4	3	1	3	3	3	3	3	2	2	2	2	2	3	2	3	2	2	3	3	3	3	3	3	3	3	3	3	3	3	3	3	3	3	3	3	3	3	3	3	3	3	3	3	3	3
2	5	3	3	4	4	4	4	3	4	4	3	1	3	3	3	4	4	4	5	4	3	3	4	3	3	4	4	3	3	4	3	4	3	3	3	3	3	3	3	3	3	4	4	3	4	4
2	3	3	1	3	4	3	4	3	4	4	4	4	4	2	1	4	3	4	4	3	2	2	2	2	2	4	4	2	2	4	2	3	2	2	3	2	4	4	2	3	3	2	3	3	2	3
2	5	3	1	3	3	3	4	3	3	4	4	4	4	3	3	3	3	4	4	3	3	3	3	4	4	3	4	3	3	3	3	3	3	3	3	4	3	3	3	3	3	3	4	3	4	3
2	5	3	1	2	3	3	3	3	3	3	3	3	3	2	2	3	3	3	3	3	3	2	2	3	3	3	3	2	2	3	2	2	2	2	3	3	3	4	3	3	3	3	3	3	3	3
2	6	3	1	3	5	5	5	4	5	5	5	5	3	3	3	5	4	4	5	3	3	3	3	4	4	3	3	4	4	4	3	4	3	3	3	3	3	3	3	3	3	3	3	3	3	3
1	5	3	1	6	5	3	3	3	4	4	4	4	4	4	4	4	4	4	4	4	4	4	4	4	4	4	4	4	4	4	4	4	4	4	4	4	4	4	4	4	4	4	4	4	4	4
1	3	3	1	7	3	3	3	3	3	3	3	3	4	4	3	1	3	3	3	3	2	3	3	3	3	3	3	3	3	3	3	3	3	3	3	3	3	3	3	3	3	3	3	3	3	3
1	6	3	1	3	3	4	4	2	5	5	4	5	3	3	3	3	4	2	5	3	3	3	3	4	3	4	3	3	4	3	3	3	3	3	3	3	3	3	2	3	1	2	3	3	3	3
2	5	3	1	3	3	3	4	4	4	4	4	4	4	3	3	4	4	4	4	3	3	3	3	3	3	3	3	3	3	3	3	3	3	3	3	3	3	4	3	4	3	3	3	3	3	3
2	4	3	1	4	3	3	3	3	4	4	4	4	3	3	3	4	3	3	3	3	3	4	3	4	4	4	3	3	3	3	3	3	3	3	4	4	4	4	3	3	3	3	3	3	3	3
2	3	3	1	2	3	3	3	3	2	2	2	4	3	1	1	3	4	4	4	3	2	2	1	2	2	3	3	1	1	2	2	1	2	3	2	3	3	3	3	4	4	3	4	4	3	3
2	2	3	1	1	3	3	3	3	3	3	4	3	3	2	2	3	3	3	3	3	3	3	3	4	3	3	3	3	3	3	3	3	3	3	3	3	4	3	3	3	3	3	3	3	3	4
2	4	3	3	3	3	3	3	3	3	3	3	4	3	3	3	5	4	3	4	2	3	2	2	2	3	1	1	1	1	1	2	2	2	1	3	3	3	3	3	3	3	3	3	3	3	1
2	2	3	1	3	3	2	3	4	5	5	5	5	4	1	1	2	5	4	1	2	2	3	2	3	3	4	3	1	1	1	2	2	2	2	4	4	3	3	4	3	4	4	4	3	4	4
2	5	3	1	2	4	4	4	3	4	4	5	5	4	2	2	4	4	2	2	3	3	3	3	4	4	4	4	4	3	2	3	2	2	3	4	2	4	4	4	3	3	3	3	3	3	3
2	4	3	1	3	4	4	4	4	4	4	4	4	4	3	3	4	3	3	4	4	3	4	3	3	3	4	4	3	3	3	3	3	3	3	3	4	4	4	3	3	3	3	3	3	3	3
2	4	3	1	3	4	3	4	4	3	5	4	5	4	3	4	5	4	1	4	4	4	4	4	4	4	4	4	4	3	4	3	3	4	3	4	4	4	4	3	3	2	4	3	4	4	3
2	3	3	1	3	4	4	4	4	4	4	4	4	3	3	3	4	3	3	4	3	3	3	3	3	3	4	4	4	3	3	3	3	3	3	3	3	4	3	3	4	4	4	4	4	4	4
2	2	3	1	3	4	4	4	3	4	4	4	4	4	3	3	3	4	4	4	3	3	4	3	3	3	4	3	3	3	3	3	3	4	3	4	4	4	4	3	3	3	3	3	3	3	3
2	5	3	3	5	4	4	3	5	3	3	3	3	1	3	3	4	3	3	3	4	4	4	4	4	4	4	4	3	3	4	3	3	3	3	3	4	4	4	4	3	3	3	3	3	3	3
1	4	3	1	7	3	4	4	4	4	4	4	4	3	4	3	3	3	3	4	4	4	4	4	4	4	4	4	3	3	3	3	4	4	4	4	4	4	2	5	5	4	4	4	4	4	4
1	3	3	1	5	3	4	4	4	4	4	4	4	3	2	4	3	4	3	3	3	3	3	4	4	4	4	4	3	3	3	2	3	2	2	3	4	4	2	4	4	4	4	5	4	4	3
2	3	3	1	2	3	3	3	3	4	3	4	4	4	3	2	3	3	2	3	4	3	3	3	3	4	3	3	3	3	3	3	3	4	4	3	4	4	3	4	4	4	4	3	3	3	3
2	5	3	1	2	5	4	4	4	5	4	3	4	4	3	4	4	3	3	4	4	3	3	3	4	4	4	4	3	3	3	3	3	3	3	3	4	4	4	4	4	4	4	4	4	4	4
2	3	3	1	6	4	4	4	4	3	4	4	4	4	4	3	5	4	2	4	4	4	4	4	4	4	4	5	3	3	3	3	3	3	3	4	4	4	5	3	4	4	4	4	3	4	3
2	1	3	2	3	4	4	4	4	4	3	3	4	3	4	3	5	5	5	4	3	4	4	4	4	4	4	4	4	4	4	4	4	4	3	3	4	3	4	4	4	3	3	3	3	4	4
2	5	3	1	2	3	3	4	3	5	4	4	4	4	3	1	3	3	3	4	3	4	4	4	5	5	4	4	4	3	4	4	3	3	3	4	4	4	5	4	4	4	4	4	4	4	4
2	5	3	1	3	5	4	5	4	4	4	5	5	3	3	2	4	5	3	5	3	3	3	3	3	3	3	4	3	3	2	2	2	3	2	2	3	2	4	3	3	3	3	3	3	3	3
2	5	3	1	5	4	4	3	3	4	4	4	4	4	3	3	4	4	3	3	4	4	4	4	3	3	4	4	4	4	4	4	4	3	3	3	3	3	4	3	3	3	3	3	3	3	3
2	2	3	1	3	3	3	3	3	3	4	4	4	3	3	3	3	3	3	3	3	3	3	4	3	3	3	4	3	3	3	3	3	3	3	3	3	3	3	3	3	3	3	3	3	3	3
2	6	3	1	5	3	3	3	3	4	4	4	4	3	2	3	4	4	3	3	3	3	3	3	3	3	3	3	3	3	3	3	3	3	3	4	4	4	4	3	3	3	3	3	3	3	3
2	1	3	1	1	5	1	3	4	3	2	3	5	1	4	5	2	5	5	3	5	1	1	1	5	2	4	3	3	4	3	4	1	1	5	4	2	3	1	3	5	5	3	4	5	2	1
1	4	3	1	3	4	4	4	3	4	4	2	4	2	2	2	5	4	4	4	2	2	4	2	3	3	4	4	2	2	3	3	2	2	2	3	3	3	4	4	4	4	3	4	4	4	4
2	6	3	1	4	3	4	3	3	4	4	4	3	3	3	3	2	3	3	3	3	3	3	3	3	3	3	3	3	3	3	3	3	3	3	3	3	3	3	3	3	3	3	3	3	3	3
1	2	3	1	5	3	3	3	2	4	3	3	4	4	1	3	1	2	2	2	2	2	2	2	2	2	2	2	2	1	2	2	2	1	1	2	2	2	5	2	3	3	3	3	3	3	3
1	2	3	2	5	3	4	4	4	5	5	5	5	4	3	3	3	5	3	2	5	5	5	5	5	5	5	5	5	5	5	5	5	5	5	5	5	5	5	4	4	4	4	4	4	4	4
2	3	3	1	5	4	4	4	3	4	4	4	4	4	3	3	3	3	3	3	4	4	4	4	4	4	4	4	3	3	4	3	3	3	3	3	4	4	3	3	3	4	3	3	3	4	3
2	5	3	1	3	3	4	4	3	4	4	4	4	3	4	3	4	3	3	3	4	4	4	3	4	4	4	4	4	4	4	4	4	4	4	4	4	3	4	4	4	4	4	4	4	3	4
1	2	3	1	5	4	3	3	3	5	5	5	5	4	5	4	4	5	4	4	3	5	5	4	4	5	5	4	4	4	5	4	4	4	4	3	4	4	5	4	5	4	5	4	4	5	4
1	3	3	2	4	3	4	3	4	4	4	4	4	3	3	3	4	4	3	4	3	4	3	3	4	3	4	4	3	3	4	3	3	4	4	3	3	3	3	4	3	4	4	3	3	4	4
1	1	3	2	4	3	3	3	3	3	3	3	3	3	2	3	3	3	3	2	3	3	3	3	3	3	3	3	3	3	3	3	3	3	3	3	3	3	3	3	3	3	3	3	3	3	3
2	1	3	2	2	3	3	4	3	4	4	4	3	4	1	2	3	4	1	1	2	2	3	4	4	4	4	4	3	3	3	2	2	2	2	3	3	3	4	2	2	2	2	3	3	3	3
1	4	3	1	5	4	3	4	4	4	4	3	4	3	3	3	4	3	3	4	4	4	4	4	4	4	4	4	4	4	4	4	4	4	4	4	4	4	4	4	4	4	4	4	4	4	4
2	3	3	1	4	5	5	5	5	5	5	5	5	4	2	3	5	5	5	5	5	4	5	5	5	5	5	5	5	4	5	5	5	3	4	5	5	5	5	5	5	5	5	5	5	5	5
2	2	3	2	4	4	4	4	4	4	4	4	4	4	2	3	4	4	4	4	3	3	3	3	3	3	3	3	3	3	3	3	2	3	2	3	4	4	3	3	3	3	3	4	3	3	3
2	2	3	1	7	4	4	4	3	4	4	4	4	4	3	3	4	3	4	4	4	4	4	4	4	4	4	4	4	4	4	4	4	4	4	4	4	4	4	4	4	4	4	4	4	4	4
1	1	3	2	8	3	3	3	2	4	4	4	4	4	3	4	3	2	2	2	5	5	5	5	5	5	5	5	3	3	2	3	3	3	3	5	5	5	5	5	5	5	5	5	5	5	5
1	4	3	1	4	4	5	5	5	4	2	4	4	4	1	2	5	4	4	4	4	4	4	5	4	4	4	4	4	4	4	4	2	2	2	4	4	4	4	4	4	4	4	4	4	4	4
1	2	3	1	6	2	2	2	2	2	2	2	2	2	2	2	1	2	2	2	2	2	3	2	2	4	3	3	1	1	3	2	3	3	3	4	2	3	3	3	3	3	3	3	3	3	3
2	4	3	1	4	4	4	4	4	4	4	4	4	4	3	3	5	4	4	4	3	3	3	3	3	3	3	3	3	3	3	3	3	3	3	3	3	3	3	3	3	3	3	3	3	3	3
1	2	3	2	7	3	3	3	2	3	3	3	4	4	4	3	2	2	2	1	3	3	4	4	3	3	4	4	3	2	3	3	3	3	3	2	4	3	3	3	3	3	3	3	3	3	3
2	2	3	1	6	4	3	3	3	3	3	3	4	4	4	4	3	4	4	4	4	3	4	4	4	4	4	4	4	4	4	4	4	4	4	4	4	4	4	4	4	4	4	4	4	4	4
2	2	3	1	3	3	3	5	5	5	3	3	4	4	3	3	5	3	3	5	3	3	3	4	2	3	3	3	3	3	3	3	3	3	3	3	3	3	3	3	3	3	3	3	3	3	3
2	1	3	2	3	3	3	3	2	4	4	3	4	4	2	2	1	1	2	1	2	2	3	2	3	3	3	3	3	2	2	2	1	2	2	2	2	2	3	3	3	3	2	3	3	3	3
2	1	3	2	4	3	3	3	3	3	3	3	4	4	3	2	2	4	4	2	3	3	3	3	3	3	3	3	3	2	2	2	2	2	2	3	3	3	3	3	2	2	2	4	2	2	2
2	3	3	1	3	3	3	3	3	4	4	4	4	4	4	4	3	4	4	5	3	3	3	3	3	3	4	4	4	4	4	4	3	3	3	3	3	3	3	3	3	3	3	3	3	3	3
2	4	3	1	5	3	3	3	3	4	5	5	5	3	3	3	4	4	3	4	4	4	4	4	4	4	4	4	4	3	4	4	4	3	4	2	4	4	3	2	4	2	3	4	2	2	3
2	2	3	1	2	3	3	4	3	4	4	4	4	2	1	2	3	4	3	2	2	3	3	3	3	3	3	3	3	3	3	3	3	3	2	2	2	2	2	2	2	2	2	2	2	2	2
2	3	3	1	4	3	3	4	3	4	5	5	4	5	2	1	3	3	3	4	1	1	2	1	2	1	1	3	1	3	2	1	2	2	2	1	1	1	3	3	3	3	3	3	3	3	3
1	4	3	1	5	3	4	4	4	4	4	5	4	4	4	4	4	3	3	4	4	4	4	4	4	4	4	4	4	4	4	4	3	3	3	4	4	4	4	4	4	4	4	4	4	4	4
1	3	3	2	4	2	3	3	3	4	4	4	4	4	2	2	1	2	2	2	2	4	2	2	3	3	3	3	3	3	3	3	3	3	2	3	3	3	3	3	3	3	3	3	3	3	3
2	1	3	2	8	3	4	4	3	3	3	3	3	3	4	4	3	4	4	4	5	4	5	5	5	5	5	5	5	5	5	4	4	5	5	4	4	4	4	5	5	5	5	5	5	5	5
1	3	3	1	6	5	4	4	4	4	4	4	4	4	3	3	4	4	4	4	4	4	4	4	4	4	4	4	4	4	4	4	4	4	4	4	4	4	4	4	4	4	4	4	4	4	4
1	4	3	1	4	3	3	3	3	3	4	4	4	4	2	2	3	3	3	3	3	3	3	3	3	3	3	3	3	3	3	5	3	3	3	3	4	4	3	3	3	4	4	4	5	4	3
1	5	3	1	6	3	4	4	3	4	4	4	4	4	3	3	5	4	3	4	4	3	4	3	4	4	4	3	3	3	3	3	3	3	3	4	4	3	3	4	4	4	4	4	3	4	4
2	3	3	1	6	4	3	3	3	3	3	4	4	3	3	3	3	3	3	3	3	3	4	3	3	3	4	3	3	3	3	3	3	3	3	4	3	3	4	3	3	3	3	3	4	4	4
2	4	3	1	5	3	3	3	3	4	3	1	4	3	4	3	5	3	2	4	4	4	4	4	4	4	4	4	4	4	4	4	2	2	2	3	3	3	3	3	3	3	3	3	3	3	4
2	2	3	2	3	3	3	4	2	4	4	4	5	4	2	3	2	4	3	2	2	3	3	3	3	3	3	3	3	3	3	3	3	3	3	4	4	4	4	3	3	3	3	3	3	3	3
2	4	3	1	5	4	4	4	4	4	4	4	4	4	4	4	4	4	4	4	4	4	4	4	4	4	4	4	4	4	4	4	4	4	4	4	4	4	4	4	4	4	4	4	4	4	4
1	4	3	1	5	5	4	4	4	5	5	5	5	4	5	3	5	3	3	3	3	3	3	4	3	3	3	4	4	4	4	4	3	4	3	4	4	4	4	4	4	4	4	4	4	4	4
1	2	3	1	2	3	3	3	3	3	3	3	3	4	2	1	2	3	4	3	4	3	3	4	4	4	4	4	4	4	3	4	2	1	1	3	3	3	3	3	4	4	4	4	4	3	4
1	3	3	1	5	4	4	4	3	4	4	4	4	4	3	2	3	4	4	3	4	3	4	3	3	3	4	4	3	3	3	3	3	3	3	4	4	4	4	3	4	4	4	4	4	4	4
2	1	3	2	4	3	3	3	3	4	4	4	4	4	2	2	3	4	4	3	3	3	3	3	3	3	3	3	3	3	3	3	2	2	2	3	3	3	3	3	3	3	3	3	3	3	3
1	2	3	1	5	3	3	3	3	3	3	3	3	4	3	3	2	2	2	1	3	3	3	3	3	3	3	3	3	3	3	3	3	3	3	3	4	4	4	4	4	4	4	4	4	4	4
2	2	3	2	4	4	4	4	3	4	4	3	4	3	2	4	2	2	2	3	4	3	3	3	4	4	3	3	1	1	4	3	2	2	2	3	4	4	4	3	3	3	3	3	3	3	3
1	3	3	1	6	4	4	4	3	4	4	4	4	4	2	3	3	4	4	3	5	4	4	4	4	4	4	4	4	4	4	3	3	3	3	4	4	4	3	4	4	4	4	4	4	4	4
1	5	3	1	8	2	2	3	2	3	3	2	4	2	4	4	2	2	2	2	3	3	3	3	3	3	4	4	3	2	2	3	3	3	3	3	3	3	4	4	4	4	4	4	4	4	4
1	2	3	2	7	4	3	3	2	4	4	4	4	4	3	4	2	2	2	3	4	3	4	4	4	4	4	4	3	4	4	4	3	3	3	2	2	2	3	3	4	4	3	4	4	4	4
2	1	3	2	3	4	3	3	3	3	3	3	4	4	2	2	3	4	3	5	4	4	4	4	4	4	4	4	4	4	4	4	4	4	1	4	4	4	4	4	4	4	4	4	4	4	4
1	2	3	2	8	2	3	3	3	4	4	4	4	2	4	5	1	3	2	2	4	4	4	4	4	4	4	4	4	4	4	4	4	4	4	3	3	3	4	3	4	4	4	4	4	4	4
2	4	3	1	3	4	4	4	4	4	4	4	4	4	3	3	5	4	4	4	3	3	4	4	4	3	4	4	4	4	4	4	3	3	3	4	4	4	4	4	4	4	4	4	4	4	4
2	2	3	1	7	3	4	4	5	5	4	5	5	5	4	3	4	5	5	5	4	3	5	5	5	4	5	5	3	2	4	3	4	4	3	4	5	4	5	4	4	5	5	5	3	3	4
1	5	3	1	4	4	4	4	3	4	4	4	4	4	3	2	4	4	3	4	3	3	3	3	4	4	4	4	3	3	4	3	3	4	3	3	4	4	4	3	3	3	3	3	3	3	3
1	4	3	1	3	3	3	3	3	4	4	4	4	3	3	3	4	4	4	4	3	3	3	3	4	4	4	3	3	2	3	3	3	3	3	3	3	3	4	3	3	3	3	3	2	3	2
2	4	3	1	4	3	4	4	2	3	4	4	4	4	2	4	3	4	4	4	4	4	5	4	4	4	4	4	4	4	4	4	4	4	4	4	4	4	4	4	4	4	5	4	4	4	4
2	3	3	1	4	3	2	3	2	4	4	4	4	3	2	1	1	3	3	4	4	2	4	3	2	4	4	4	3	3	3	4	2	2	2	4	3	3	4	4	4	4	4	4	4	4	4
1	3	3	1	6	4	3	4	3	4	4	4	4	3	3	3	4	4	3	4	3	3	4	4	4	4	4	4	3	3	3	4	3	3	3	5	5	5	3	3	4	4	4	4	4	4	4
2	1	3	2	3	4	4	3	4	4	3	4	4	4	3	2	4	3	4	4	3	3	3	2	3	3	3	3	3	3	3	3	3	3	3	3	3	3	4	3	3	4	4	4	4	4	4
2	5	3	1	5	3	3	3	3	3	3	3	3	4	2	3	3	3	3	3	3	3	3	3	3	3	3	3	3	3	3	3	3	3	3	3	3	3	3	3	3	3	3	3	3	3	3
2	5	3	1	4	5	5	5	4	4	4	5	5	4	3	4	5	4	3	4	3	3	3	3	3	3	3	3	3	3	3	3	3	3	3	3	4	3	3	3	3	3	3	3	3	3	3
2	3	3	1	5	3	3	4	3	4	4	4	4	4	3	3	2	3	3	4	4	4	4	3	3	3	4	4	3	3	3	3	2	3	3	3	4	4	3	4	4	4	4	4	4	4	4
1	3	3	1	6	4	4	4	3	3	4	3	4	4	1	1	2	2	2	2	3	2	2	2	4	4	4	4	1	1	3	1	1	1	1	1	1	1	1	5	5	5	5	5	5	5	5
2	2	3	1	4	3	4	4	3	5	5	4	5	4	3	3	4	4	4	5	4	4	4	4	4	4	4	4	4	4	4	4	4	4	4	4	4	4	4	4	4	4	4	4	4	4	4
2	4	3	1	4	3	3	4	4	2	3	2	4	4	2	2	2	2	2	2	4	4	4	3	4	4	4	4	2	2	3	2	2	2	3	2	2	4	4	4	5	5	5	3	4	4	3
1	2	3	1	8	3	3	3	2	5	5	4	4	4	5	5	3	2	3	2	5	5	5	5	5	5	5	5	5	4	5	5	5	5	5	2	1	1	4	3	3	3	3	4	3	4	4
2	3	3	1	4	3	3	4	4	4	5	3	4	4	3	3	4	5	3	5	4	4	4	4	4	4	4	4	4	4	4	5	4	4	4	4	4	4	5	4	4	4	3	3	4	4	4
2	5	3	1	5	3	3	4	3	3	3	2	4	3	3	3	2	3	3	3	3	3	3	3	3	3	3	3	3	3	3	3	3	3	3	3	3	3	3	3	3	3	3	3	3	3	3
1	6	3	1	6	4	3	3	3	4	4	4	4	3	3	3	4	4	2	4	3	3	3	2	2	2	3	2	2	2	3	2	2	2	2	2	2	2	3	3	3	3	3	3	3	3	3
1	2	3	2	4	3	3	4	4	4	4	4	4	3	2	2	3	4	4	4	4	4	4	4	4	4	4	4	4	4	4	4	4	4	3	4	4	4	4	4	4	4	4	4	4	4	4
2	4	4	1	5	3	3	3	3	3	4	4	4	3	2	3	2	3	3	3	3	3	3	3	3	3	3	3	2	2	3	2	2	2	2	4	4	4	3	3	3	3	3	4	3	4	3
1	2	4	1	6	2	3	3	3	4	4	4	4	4	3	1	1	3	2	2	4	4	4	3	4	3	4	4	3	3	4	3	3	3	3	3	4	4	4	3	3	4	4	4	4	4	3
2	2	4	1	3	5	5	5	5	5	5	5	5	4	4	2	5	5	1	5	3	3	3	3	4	4	4	4	2	2	3	3	3	2	2	3	3	3	4	4	3	4	4	4	4	4	4
1	3	4	1	4	2	3	3	3	4	5	4	5	4	2	3	1	2	2	3	4	4	4	4	4	4	4	4	3	4	4	3	3	3	3	3	4	4	3	3	3	3	3	4	3	3	3
2	3	4	1	3	4	4	4	4	5	5	5	5	3	1	2	5	5	5	5	3	3	3	3	3	3	3	3	3	3	3	3	5	4	4	3	4	3	3	3	5	4	4	5	4	4	4
2	5	4	1	5	3	3	4	3	5	4	4	3	5	2	1	2	4	2	2	4	4	4	4	4	4	4	4	2	2	3	2	3	3	2	4	4	4	2	3	3	4	4	4	4	4	3
1	6	4	1	7	4	3	4	4	5	4	2	5	2	2	3	3	4	4	4	3	3	2	3	3	3	3	3	2	1	2	2	2	2	2	5	4	5	4	3	3	4	3	4	4	4	4
1	5	4	1	5	4	4	4	3	4	4	4	4	4	3	3	4	4	4	4	3	3	3	3	3	3	4	3	3	3	3	3	3	3	3	4	4	4	3	3	4	3	3	4	3	3	3
2	4	4	1	2	5	4	4	3	4	4	3	4	2	3	2	4	3	3	4	3	2	3	2	2	2	3	3	3	3	3	3	2	2	2	2	3	4	3	3	3	3	3	4	4	4	4
1	3	4	3	4	5	5	4	5	5	4	4	4	4	2	4	5	4	4	4	4	4	4	4	4	4	4	4	4	4	4	4	4	4	4	4	5	5	4	5	5	5	5	5	5	5	5
1	2	4	1	5	4	4	4	4	4	4	4	4	4	3	3	4	4	3	4	4	4	4	4	4	4	4	4	2	3	3	3	2	2	2	4	4	4	4	4	4	4	4	4	4	4	4
1	2	4	2	6	5	3	4	4	5	5	5	5	5	3	4	3	5	5	5	5	5	5	5	5	5	5	5	4	4	5	4	4	4	3	5	3	5	3	5	5	4	4	4	4	4	5
1	1	4	2	4	2	3	4	2	5	4	4	4	2	2	3	1	2	2	1	2	2	2	2	3	3	4	3	2	2	2	2	2	2	2	2	2	3	3	3	3	4	3	4	2	3	4
1	2	4	1	6	2	2	3	2	3	3	3	4	4	2	3	3	3	3	2	4	3	4	3	3	3	3	3	3	2	2	3	3	3	3	4	4	3	5	3	3	3	3	3	3	3	3
2	2	4	1	3	4	3	3	3	3	3	4	4	3	3	3	4	4	4	4	3	3	3	3	3	3	3	3	3	3	3	3	3	3	3	3	3	3	3	3	3	3	3	3	3	3	3
2	2	4	1	4	4	4	4	4	4	4	4	4	4	4	3	4	4	4	4	4	4	4	4	4	4	4	4	4	4	4	4	3	3	3	3	3	3	3	3	3	3	3	4	4	4	4
2	1	4	2	4	3	3	3	3	3	3	3	3	3	3	3	3	3	3	3	3	3	3	3	4	4	4	3	4	4	4	4	3	4	4	4	4	4	4	4	4	4	4	4	4	4	4
2	3	4	1	7	1	3	3	3	3	3	3	4	5	2	3	1	1	1	3	4	3	3	4	3	3	3	4	4	3	3	3	3	3	3	3	3	3	3	3	3	3	3	3	3	4	4
2	3	4	1	5	1	3	5	4	3	3	4	4	4	3	3	3	1	2	2	4	4	4	4	4	5	4	5	4	4	4	4	4	3	3	4	4	5	5	3	3	3	3	3	4	4	4
1	2	4	1	3	2	3	3	3	4	4	3	4	3	3	4	3	3	3	4	3	3	3	3	3	3	3	3	3	3	3	4	3	3	2	4	2	4	4	4	4	4	4	4	4	4	4
1	1	4	2	5	5	4	5	3	5	5	5	5	4	2	4	5	4	3	5	4	4	4	4	4	4	4	4	4	4	4	4	4	4	2	4	4	4	3	4	3	3	4	4	4	4	4
2	1	4	2	4	4	4	3	2	4	3	3	4	4	2	4	3	4	4	4	3	4	4	3	4	4	4	4	3	3	2	2	2	2	2	2	4	4	4	2	3	3	3	3	3	3	4
1	5	4	1	6	4	4	4	3	4	4	3	4	4	2	3	5	4	3	4	3	4	4	4	4	4	4	4	3	3	3	3	3	3	3	4	4	4	4	4	4	4	4	4	4	4	4
1	3	4	1	6	3	4	4	3	3	2	1	1	2	3	4	3	3	2	2	3	3	3	3	3	3	3	3	3	3	3	3	3	3	3	3	3	3	3	3	3	3	3	3	3	3	3
1	3	4	2	5	4	4	4	4	4	4	4	3	3	2	3	4	4	4	4	4	4	4	4	4	4	4	4	4	4	4	4	4	4	4	4	4	4	3	4	4	4	4	4	4	4	4
1	2	4	2	5	3	3	3	3	4	4	4	4	4	2	3	3	3	2	3	3	3	4	4	4	4	4	4	3	3	4	3	2	3	3	3	4	4	4	4	4	4	4	4	4	4	4
1	3	4	1	8	3	3	4	3	4	4	3	4	5	4	3	2	2	2	3	5	4	5	5	5	4	4	3	4	3	4	4	5	4	4	4	4	5	4	3	4	4	5	4	3	3	3
1	2	4	1	3	2	3	3	3	3	4	4	4	2	2	2	3	3	2	3	5	5	5	5	5	5	5	5	5	5	5	5	5	5	5	5	5	5	1	5	5	5	5	5	5	5	5
1	2	4	2	6	3	3	4	4	4	4	4	4	4	2	3	3	4	4	4	3	4	4	3	3	4	4	4	4	4	4	4	3	2	2	4	4	4	4	4	3	4	4	4	3	4	4
2	2	4	1	5	3	4	4	3	4	4	4	4	4	3	3	3	3	4	3	4	4	4	4	3	4	3	4	4	4	3	3	3	3	3	3	4	3	4	3	3	4	4	4	4	4	3
2	2	4	1	5	2	3	3	3	4	4	4	4	4	2	4	2	2	2	2	4	4	4	3	3	3	4	4	2	2	3	2	2	3	2	4	4	4	4	3	2	4	4	4	4	4	3
1	2	4	1	5	3	3	4	4	4	4	4	4	4	3	4	3	3	3	4	4	4	5	4	4	4	5	5	5	4	4	4	3	3	3	3	4	3	4	4	4	4	4	4	4	4	4
2	2	4	1	5	4	4	4	4	5	5	5	5	5	4	4	3	4	4	4	5	5	5	5	5	5	5	5	5	5	5	5	5	5	4	3	5	5	3	5	5	5	5	5	5	5	5
1	2	4	1	4	3	3	3	3	4	4	3	4	4	3	3	2	2	2	2	3	3	3	3	3	3	3	3	3	3	3	3	3	3	3	4	3	3	4	3	4	4	4	4	4	4	4
1	4	4	1	5	4	4	4	3	4	3	3	4	4	2	3	3	4	4	4	3	3	3	3	3	4	3	3	3	3	3	3	2	3	2	3	3	3	3	3	3	3	3	4	4	4	4
2	3	4	1	6	4	3	3	4	5	4	4	4	4	3	4	4	4	4	4	3	3	3	3	3	3	3	3	3	2	3	2	2	2	2	3	2	3	3	3	3	4	3	3	3	3	3
1	2	4	1	7	3	3	3	3	4	4	4	4	4	4	4	1	2	2	3	4	3	4	4	4	4	4	4	4	4	2	4	3	4	4	3	4	3	4	4	4	4	4	4	4	4	4
1	2	4	1	5	3	3	3	3	4	4	4	4	4	3	3	2	3	3	3	4	4	4	4	4	4	4	4	4	4	4	4	2	4	2	4	4	4	4	4	4	4	4	4	4	4	4
2	2	4	1	7	3	3	3	2	3	5	4	5	4	3	3	2	4	3	3	4	4	4	4	4	4	4	4	4	4	4	3	3	3	3	4	4	4	4	4	3	4	4	4	4	4	3
1	4	4	1	4	5	5	5	5	5	5	5	5	5	1	1	3	5	5	5	3	3	3	3	3	3	3	3	1	1	3	1	1	3	1	5	5	5	3	5	5	5	5	5	5	5	5
2	4	4	1	5	3	4	4	4	4	4	4	4	4	4	4	4	4	4	4	3	3	3	3	3	4	4	4	3	3	3	3	3	3	3	3	4	4	4	3	3	3	3	4	4	4	4
1	1	4	2	5	3	3	3	3	3	3	3	3	3	3	3	3	3	3	3	3	3	3	3	3	3	3	3	3	3	3	3	3	3	3	3	3	3	3	3	3	3	3	3	3	3	3
2	4	4	1	6	3	4	4	3	3	3	3	4	4	3	3	3	3	3	3	4	4	4	3	4	4	4	4	3	3	3	3	3	3	3	3	3	3	3	3	4	3	4	3	3	4	3
2	3	4	1	6	3	3	3	3	4	4	4	4	4	2	3	2	2	2	2	3	3	3	3	3	3	3	3	3	3	3	3	3	3	2	3	3	4	3	3	3	3	3	3	3	3	3
2	3	4	1	5	4	4	4	3	4	4	4	5	5	4	3	4	4	4	4	4	4	4	4	4	3	4	4	3	3	3	3	3	3	3	4	4	4	3	4	4	4	4	4	4	4	4
2	3	4	1	3	4	4	5	3	5	5	5	5	5	1	3	4	5	2	5	2	2	2	2	2	2	4	4	2	2	3	2	3	2	2	5	5	5	5	2	2	2	2	3	2	3	3
2	2	4	1	5	3	4	4	3	4	4	4	4	4	3	3	2	3	3	3	4	4	4	4	4	4	4	4	3	3	3	3	3	3	3	3	4	4	4	4	4	4	4	4	4	4	4
2	3	4	1	6	2	3	3	2	3	4	4	4	4	3	3	2	4	2	3	4	3	3	4	4	4	4	4	3	4	4	3	3	3	3	3	4	4	4	4	4	4	4	4	4	4	4
1	2	4	2	5	5	1	3	3	2	1	1	3	4	2	4	5	3	4	1	3	3	3	3	2	3	4	2	2	2	2	2	2	2	2	2	3	2	4	2	4	4	2	4	3	4	4
2	1	4	2	1	3	4	4	3	4	3	3	3	3	2	2	4	4	4	4	3	2	3	3	3	3	3	3	2	2	2	2	2	1	2	4	4	4	3	3	3	3	3	3	3	3	3
1	5	4	1	6	5	5	5	5	5	5	5	5	4	4	3	5	3	3	4	3	3	3	3	3	3	3	3	3	3	3	3	3	3	3	3	3	3	3	3	3	3	3	3	3	3	3
2	2	4	1	3	3	3	4	3	4	4	3	4	4	4	3	5	4	4	4	4	4	4	4	4	4	4	4	4	3	4	3	3	3	3	3	4	3	3	4	4	4	4	4	4	4	4
2	5	4	1	7	3	4	4	4	4	4	4	4	4	3	3	4	4	4	4	3	4	4	3	4	4	4	3	3	3	3	3	3	3	3	3	3	3	3	3	4	4	4	4	4	4	4
2	2	4	1	4	3	3	3	3	3	3	3	4	4	3	4	3	4	4	4	3	3	3	3	4	4	4	4	4	4	4	4	4	4	4	4	4	4	4	4	4	4	4	4	4	4	4
2	3	4	1	6	3	3	4	4	4	4	4	5	4	2	3	1	2	3	2	4	4	3	3	3	4	3	4	4	4	4	4	2	2	2	3	4	4	3	3	5	4	3	4	4	4	3
2	3	4	1	5	2	3	4	4	4	4	2	4	5	3	2	3	4	2	2	3	3	3	3	3	3	3	3	3	3	3	3	3	3	3	3	4	3	3	3	3	3	3	3	3	3	3
1	4	4	1	8	4	3	3	2	4	4	4	4	4	3	5	1	3	2	2	4	5	5	5	5	4	4	5	5	5	5	5	5	5	5	5	4	4	4	5	5	4	4	4	4	4	4
2	2	4	1	5	2	3	4	3	3	3	3	4	3	2	3	2	2	3	3	3	3	2	2	2	2	3	3	2	2	3	2	1	2	2	2	1	2	3	3	3	3	3	3	3	3	3
1	4	4	1	8	3	3	3	2	4	4	4	4	4	3	3	4	4	3	5	3	3	3	3	3	3	3	3	3	3	3	3	3	3	3	3	4	3	3	3	4	4	4	4	4	4	4
2	5	4	1	8	4	4	4	3	5	5	5	5	4	3	3	4	4	2	5	4	4	4	3	4	4	4	4	4	4	4	4	4	2	3	3	3	4	4	3	3	3	3	4	4	4	4
2	3	4	1	5	4	4	4	5	4	3	2	3	4	2	2	2	2	2	2	3	3	3	3	3	3	3	3	3	3	3	3	3	3	2	3	3	3	3	3	3	3	3	3	3	4	3
2	1	4	2	3	2	3	3	3	3	3	3	3	3	2	2	2	2	3	2	3	3	3	3	4	4	4	3	3	3	3	2	1	2	2	3	4	2	3	3	3	3	3	3	3	3	3
2	3	4	1	6	3	3	3	2	4	4	4	4	4	3	4	1	2	2	3	3	2	2	3	3	4	4	4	2	3	3	3	3	3	3	4	5	5	2	4	4	3	3	3	3	3	3
2	2	4	1	7	4	4	4	3	4	4	3	4	3	3	3	3	4	4	3	3	3	4	3	4	4	4	4	3	3	4	4	4	4	5	4	4	4	3	3	4	4	4	4	4	4	4
2	4	4	1	6	3	3	4	4	5	5	5	5	4	3	4	3	4	4	4	3	3	3	3	3	3	3	3	3	3	3	3	3	3	3	3	3	3	4	3	3	3	3	3	3	3	3
1	4	4	1	8	2	3	3	1	4	4	4	4	4	4	3	1	2	4	4	3	2	4	4	4	4	4	4	2	2	3	2	3	3	3	4	4	4	4	3	3	3	3	4	3	4	4
2	2	4	1	3	3	3	4	4	4	4	4	5	4	2	3	3	4	4	5	3	3	3	3	3	3	4	4	3	3	3	3	3	3	3	2	3	4	3	3	3	3	3	3	3	3	3
2	2	4	1	3	3	3	3	3	3	3	3	3	3	3	3	3	3	3	3	3	3	3	3	3	3	3	3	3	3	3	3	3	3	3	3	3	3	3	3	3	3	3	3	3	3	3
1	2	4	2	5	4	4	4	4	4	4	4	4	4	3	3	4	4	4	4	4	4	4	4	4	4	4	4	3	3	3	3	3	3	3	3	3	3	3	3	3	3	3	3	3	3	3
1	2	4	1	6	3	3	4	4	4	4	4	4	3	4	4	2	2	4	4	3	3	4	4	3	4	4	2	3	3	4	3	3	3	4	4	2	3	4	4	4	3	4	4	4	3	4
1	2	4	2	6	3	3	4	3	4	4	4	4	4	2	2	2	4	3	2	3	3	4	3	4	3	4	3	2	1	3	2	2	2	2	3	4	3	2	4	4	4	4	5	4	4	4
2	1	4	2	6	3	4	4	3	3	3	3	4	4	4	4	3	4	4	3	3	2	2	3	3	4	4	4	3	3	3	3	4	4	2	4	2	4	2	3	4	4	4	4	4	4	4
1	1	4	2	4	4	4	4	3	4	4	4	4	5	1	1	3	2	3	3	1	1	1	1	1	1	3	3	2	2	3	2	1	2	2	1	2	3	4	5	5	4	5	4	4	5	5
2	2	4	1	4	4	4	4	4	4	4	4	5	3	3	3	3	3	3	4	3	3	3	3	3	3	3	3	3	3	3	3	3	3	3	3	3	3	3	3	3	3	3	3	3	3	3
1	2	4	1	4	2	3	3	2	4	4	4	5	4	1	1	1	1	1	1	2	3	3	3	3	3	3	4	2	3	3	2	2	2	2	2	2	2	3	2	3	3	3	3	3	3	3
1	2	5	1	5	3	3	3	3	4	4	4	4	4	3	2	4	3	3	4	3	3	4	4	4	4	4	4	3	3	3	3	3	3	3	4	4	4	3	3	3	4	4	4	4	4	4
2	4	5	1	7	4	3	3	4	5	5	4	5	5	4	4	5	2	2	5	4	4	4	4	4	4	4	4	3	3	2	3	3	3	3	3	3	4	3	3	4	4	4	4	4	4	4
1	5	5	1	6	3	3	3	3	4	4	3	4	2	4	4	2	2	2	2	4	4	4	4	4	4	4	4	3	3	3	3	3	3	3	3	3	3	2	3	4	3	3	3	3	3	3
2	3	5	1	5	3	3	3	3	3	4	3	4	4	2	4	2	4	2	3	3	3	4	3	4	4	4	4	4	4	3	3	3	3	3	3	3	3	3	3	3	3	4	4	4	4	4
2	5	5	1	5	3	3	3	3	4	4	3	4	4	3	4	2	3	3	2	3	3	3	4	4	4	4	4	3	4	3	3	3	3	3	3	4	3	2	3	3	3	3	4	3	3	4
